# Supplementary material for: Comparative transcriptomic analysis of transcription factors and hormones during flower bud differentiation in ‘Red Globe’ grape under red‒blue light
Source: Sci Rep. 2023 Jun 1;13:8932. doi: 10.1038/s41598-023-29402-5 (PMC10235105; doi:10.1038/s41598-023-29402-5)
Supplement: Supplementary file 2 — Supplementary Tables. [file 41598_2023_29402_MOESM2_ESM.xlsx]

## Sheet: Table S1
Table S1. The primer sequences of target and reference genes used in qRT-PCR analysis
KEGG pathway	Gene name	Gene ID	Forward primer（5'-3'）	Reverse primer（5'-3'）
Plant hormone signal transduction	ARR4	VIT_01s0026g00940	AAGAGGCTCATGTTCTCGCTGTTG	CTGTCCACCGCCGTCACTTTAC
	PIF3	VIT_14s0060g00260	AGCACAAAGACCCAGAAGCAAGATC	AGGACCAGCAATAGCACCAATGTTC
	GBF4	VIT_05s0020g04690	GGTGGAGGGTTCGGTGATAGGG	GCTTCTGCTGAGCCGCCTTATC
Flavonoid biosynthesis	HST	VIT_09s0018g01190	GTGTCGTTAGGCGTGGGTATGC	TAGGAGGGTGCGGTCGATGAAG
	C75A1	VIT_06s0009g02840	AATTTCTCTAACCGCCCGCCTAATG	TCCTCAAGAGCCTTCCCACCAAG
	CAMT	VIT_03s0063g00140	GCTCATCAATGCCAAGAACACCATG	CCATAGCCAGGATCTTTCCGTCATC
MAPK signaling pathway-plant	CML46	VIT_14s0108g01000	AGAGGAAGAGCCAGGACTTTGAGG	ACAAATCCCCAGCCTTTCCATCAC
	YODA	VIT_02s0025g03850	CGACATCAACAACTCCCTCAGTACC	CCAACCCTTCTTCCAGCGTAATCC
	M2K5	VIT_09s0018g01820	ATCAACAGAATCGGAAGCGGTAGC	CCGTAGATCACCTTCAAGGCGTAC

## Sheet: Table S2
Table S2. Summary of the RNA-seq data of Vitis vinifera cv.‘Red Globe’
Sample	Total reads	Clean reads	Q30(%)	GC content(%)	Uniquely mapped	Multiple mapped
T1_1	56701744	56701744	93.5	46.08	50331613(88.77%)	1253104(2.21%)
T1_2	57000078	57000078	93.57	46.3	50787181(89.1%)	1260556(2.21%)
T1_3	53106034	53106034	93.75	46.23	47463271(89.37%)	1130339(2.13%)
T2_1	57074664	57074664	93.28	45.85	50917754(89.21%)	1365846(2.39%)
T2_2	48571060	48571060	93.29	45.78	43601307(89.77%)	1205223(2.48%)
T2_3	52541122	52541122	93.72	45.81	47517039(90.44%)	1305927(2.49%)
T3_1	44482618	44482618	93.74	45.55	40140023(90.24%)	1082327(2.43%)
T3_2	44016334	44016334	93.83	45.42	39674232(90.14%)	1044009(2.37%)
T3_3	43775084	43775084	93.97	45.94	39715505(90.73%)	1081662(2.47%)
T4_1	43004638	43004638	93.77	46.42	32497066(85.57%)	809376(2.08%)
T4_2	48834670	48834670	93.72	45.92	43710345(89.51%)	1312108(2.69%)
T4_3	51647760	51647760	93.52	46.39	45363317(87.83%)	1250720(2.42%)
S1_1	51377980	51377980	93.6	45.57	46098473(89.72%)	1223145(2.38%)
S1_2	53636670	53636670	93.72	45.8	47820857(89.16%)	1300615(2.42%)
S1_3	59514784	59514784	93.75	45.72	53207130(89.4%)	1407466(2.36%)
S2_1	55527890	55527890	93.78	45.76	49885497(89.84%)	1356668(2.44%)
S2_2	56166880	56166880	93.98	46.13	50224223(89.42%)	1373380(2.45%)
S2_3	51392926	51392926	93.75	45.95	45607802(88.74%)	1256346(2.44%)
S3_1	54343136	54343136	93.74	45.67	49282161(90.69%)	1342425(2.47%)
S3_2	56034616	56034616	93.77	45.46	50752428(90.57%)	1345526(2.4%)
S3_3	50296424	50296424	93.88	45.73	45643315(90.75%)	1241035(2.47%)
S4_1	51995982	51995982	93.75	45.58	46651714(89.72%)	1359612(2.61%)
S4_2	50913156	50913156	93.43	45.64	45919209(90.19%)	1389929(2.73%)
S4_3	50529608	50529608	93.49	45.57	45445627(89.94%)	1242766(2.46%)

## Sheet: Table S3
Table S3. GO annotations analysis of DEGs
GO ID	Description	Term Type	number
DEGs
GO:0005488	binding	molecular_function	3581
GO:0044464	cell part	cellular_component	3388
GO:0003824	catalytic activity	molecular_function	3177
GO:0009987	cellular process	biological_process	2942
GO:0008152	metabolic process	biological_process	2920
GO:0044425	membrane part	cellular_component	2616
GO:0016020	membrane	cellular_component	2254
GO:0043226	organelle	cellular_component	1939
GO:0065007	biological regulation	biological_process	1423
GO:0050896	response to stimulus	biological_process	804
GO:0051179	localization	biological_process	711
GO:0044422	organelle part	cellular_component	706
GO:0071840	cellular component organization or biogenesis	biological_process	500
GO:0005215	transporter activity	molecular_function	455
GO:0032991	protein-containing complex	cellular_component	399
GO:0140110	transcription regulator activity	molecular_function	392
GO:0032502	developmental process	biological_process	310
GO:0005576	extracellular region	cellular_component	287
GO:0022414	reproductive process	biological_process	189
GO:0030054	cell junction	cellular_component	175
GO:0032501	multicellular organismal process	biological_process	155
GO:0051704	multi-organism process	biological_process	131
GO:0060089	molecular transducer activity	molecular_function	121
GO:0098772	molecular function regulator	molecular_function	119
GO:0005623	cell	cellular_component	82
GO:0098754	detoxification	biological_process	60
GO:0016209	antioxidant activity	molecular_function	57
GO:0005198	structural molecule activity	molecular_function	56
GO:0040007	growth	biological_process	39
GO:0002376	immune system process	biological_process	38
GO:0099080	supramolecular complex	cellular_component	38
GO:0044217	other organism part	cellular_component	37
GO:0045182	translation regulator activity	molecular_function	30
GO:0045735	nutrient reservoir activity	molecular_function	23
GO:0048511	rhythmic process	biological_process	22
GO:0044421	extracellular region part	cellular_component	22
GO:0031974	membrane-enclosed lumen	cellular_component	17
GO:0044183	protein folding chaperone	molecular_function	14
GO:0140299	small molecule sensor activity	molecular_function	11
GO:0040011	locomotion	biological_process	10
GO:0000003	reproduction	biological_process	5
GO:0009295	nucleoid	cellular_component	5
GO:0031386	protein tag	molecular_function	5
GO:0015976	carbon utilization	biological_process	4
GO:0019740	nitrogen utilization	biological_process	4
GO:0008283	cell population proliferation	biological_process	4
GO:0043473	pigmentation	biological_process	3
GO:0023052	signaling	biological_process	2
GO:0140104	molecular carrier activity	molecular_function	2
GO:0001906	cell killing	biological_process	1
up-regulated DEGs
GO:0005488	binding	molecular_function	1995
GO:0044464	cell part	cellular_component	1902
GO:0003824	catalytic activity	molecular_function	1853
GO:0009987	cellular process	biological_process	1673
GO:0008152	metabolic process	biological_process	1668
GO:0044425	membrane part	cellular_component	1394
GO:0016020	membrane	cellular_component	1173
GO:0043226	organelle	cellular_component	1102
GO:0065007	biological regulation	biological_process	773
GO:0050896	response to stimulus	biological_process	441
GO:0051179	localization	biological_process	420
GO:0044422	organelle part	cellular_component	400
GO:0071840	cellular component organization or biogenesis	biological_process	281
GO:0005215	transporter activity	molecular_function	260
GO:0032991	protein-containing complex	cellular_component	232
GO:0140110	transcription regulator activity	molecular_function	195
GO:0005576	extracellular region	cellular_component	155
GO:0032502	developmental process	biological_process	154
GO:0022414	reproductive process	biological_process	113
GO:0032501	multicellular organismal process	biological_process	82
GO:0030054	cell junction	cellular_component	78
GO:0051704	multi-organism process	biological_process	76
GO:0098772	molecular function regulator	molecular_function	67
GO:0060089	molecular transducer activity	molecular_function	58
GO:0005623	cell	cellular_component	42
GO:0016209	antioxidant activity	molecular_function	30
GO:0002376	immune system process	biological_process	29
GO:0098754	detoxification	biological_process	29
GO:0005198	structural molecule activity	molecular_function	26
GO:0044217	other organism part	cellular_component	23
GO:0040007	growth	biological_process	20
GO:0099080	supramolecular complex	cellular_component	19
GO:0045182	translation regulator activity	molecular_function	15
GO:0044421	extracellular region part	cellular_component	13
GO:0045735	nutrient reservoir activity	molecular_function	11
GO:0048511	rhythmic process	biological_process	8
GO:0031974	membrane-enclosed lumen	cellular_component	8
GO:0140299	small molecule sensor activity	molecular_function	5
GO:0031386	protein tag	molecular_function	4
GO:0044183	protein folding chaperone	molecular_function	4
GO:0040011	locomotion	biological_process	3
GO:0000003	reproduction	biological_process	3
GO:0015976	carbon utilization	biological_process	2
GO:0008283	cell population proliferation	biological_process	2
GO:0001906	cell killing	biological_process	1
GO:0019740	nitrogen utilization	biological_process	1
GO:0043473	pigmentation	biological_process	1
GO:0009295	nucleoid	cellular_component	1
GO:0140104	molecular carrier activity	molecular_function	1
down-regulated DEGs
GO:0005488	binding	molecular_function	1783
GO:0044464	cell part	cellular_component	1684
GO:0003824	catalytic activity	molecular_function	1521
GO:0009987	cellular process	biological_process	1445
GO:0008152	metabolic process	biological_process	1412
GO:0044425	membrane part	cellular_component	1374
GO:0016020	membrane	cellular_component	1204
GO:0043226	organelle	cellular_component	953
GO:0065007	biological regulation	biological_process	747
GO:0050896	response to stimulus	biological_process	418
GO:0044422	organelle part	cellular_component	331
GO:0051179	localization	biological_process	319
GO:0071840	cellular component organization or biogenesis	biological_process	265
GO:0140110	transcription regulator activity	molecular_function	236
GO:0005215	transporter activity	molecular_function	215
GO:0032991	protein-containing complex	cellular_component	178
GO:0032502	developmental process	biological_process	175
GO:0005576	extracellular region	cellular_component	162
GO:0030054	cell junction	cellular_component	108
GO:0022414	reproductive process	biological_process	85
GO:0032501	multicellular organismal process	biological_process	81
GO:0051704	multi-organism process	biological_process	69
GO:0060089	molecular transducer activity	molecular_function	66
GO:0098772	molecular function regulator	molecular_function	61
GO:0005623	cell	cellular_component	44
GO:0098754	detoxification	biological_process	32
GO:0005198	structural molecule activity	molecular_function	31
GO:0016209	antioxidant activity	molecular_function	28
GO:0040007	growth	biological_process	22
GO:0044217	other organism part	cellular_component	19
GO:0099080	supramolecular complex	cellular_component	19
GO:0048511	rhythmic process	biological_process	15
GO:0045182	translation regulator activity	molecular_function	15
GO:0002376	immune system process	biological_process	14
GO:0045735	nutrient reservoir activity	molecular_function	14
GO:0044421	extracellular region part	cellular_component	12
GO:0044183	protein folding chaperone	molecular_function	11
GO:0031974	membrane-enclosed lumen	cellular_component	10
GO:0040011	locomotion	biological_process	8
GO:0140299	small molecule sensor activity	molecular_function	6
GO:0009295	nucleoid	cellular_component	4
GO:0019740	nitrogen utilization	biological_process	3
GO:0000003	reproduction	biological_process	2
GO:0015976	carbon utilization	biological_process	2
GO:0043473	pigmentation	biological_process	2
GO:0023052	signaling	biological_process	2
GO:0008283	cell population proliferation	biological_process	2
GO:0031386	protein tag	molecular_function	1
GO:0140104	molecular carrier activity	molecular_function	1

## Sheet: Table S4
	Table S4. The significantly enriched top 20 KEGG term analysis of DEGs between red-blue light and control
	Num	Pathway id	Description	Ratio_in_study	Ratio_in_pop	Pvalue	Padjust
up-regulated	T1 vs S1
	35	map04626	Plant-pathogen interaction	35/512	433/13443	2.25134e-05	0.000557207
	24	map04075	Plant hormone signal transduction	24/512	333/13443	0.002117	0.0299405
	19	map00902	Monoterpenoid biosynthesis	19/512	110/13443	2.99713e-08	2.96716e-06
	18	map04016	MAPK signaling pathway - plant	18/512	202/13443	0.000721668	0.0119075
	18	map00940	Phenylpropanoid biosynthesis	18/512	259/13443	0.0103623	0.102587
	17	map00941	Flavonoid biosynthesis	17/512	138/13443	1.93241e-05	0.000637694
	16	map04712	Circadian rhythm - plant	16/512	96/13443	6.14337e-07	3.04097e-05
	13	map00500	Starch and sucrose metabolism	13/512	230/13443	0.101379	0.477928
	12	map00592	alpha-Linolenic acid metabolism	12/512	84/13443	7.60847e-05	0.00150648
	12	map00564	Glycerophospholipid metabolism	12/512	128/13443	0.00353138	0.0437009
	10	map00561	Glycerolipid metabolism	10/512	117/13443	0.0138005	0.124205
	9	map00270	Cysteine and methionine metabolism	9/512	154/13443	0.133831	0.552054
	8	map00360	Phenylalanine metabolism	8/512	84/13443	0.0145143	0.119743
	8	map00480	Glutathione metabolism	8/512	171/13443	0.327198	0.899794
	7	map00945	Stilbenoid, diarylheptanoid and gingerol biosynthesis	7/512	63/13443	0.00977482	0.107523
	7	map04120	Ubiquitin mediated proteolysis	7/512	181/13443	0.537856	1
	7	map04141	Protein processing in endoplasmic reticulum	7/512	294/13443	0.934954	1
	6	map00400	Phenylalanine, tyrosine and tryptophan biosynthesis	6/512	73/13443	0.0591968	0.36628
	5	map00960	Tropane, piperidine and pyridine alkaloid biosynthesis	5/512	65/13443	0.101166	0.50077
	5	map00052	Galactose metabolism	5/512	76/13443	0.163295	0.646647
	T2 vs S2
	26	map04626	Plant-pathogen interaction	26/549	433/13443	0.0321108	0.143161
	22	map04075	Plant hormone signal transduction	22/549	333/13443	0.0183125	0.108857
	21	map00520	Amino sugar and nucleotide sugar metabolism	21/549	200/13443	6.99371e-05	0.00249442
	20	map04016	MAPK signaling pathway - plant	20/549	202/13443	0.000230063	0.00492335
	20	map00940	Phenylpropanoid biosynthesis	20/549	259/13443	0.00481358	0.0429211
	17	map00500	Starch and sucrose metabolism	17/549	230/13443	0.0134064	0.0896555
	15	map00941	Flavonoid biosynthesis	15/549	138/13443	0.000512251	0.00783013
	15	map00010	Glycolysis / Gluconeogenesis	15/549	174/13443	0.00513653	0.0422776
	14	map00592	alpha-Linolenic acid metabolism	14/549	84/13443	6.91843e-06	0.000740272
	14	map00902	Monoterpenoid biosynthesis	14/549	110/13443	0.000151278	0.00404667
	13	map00564	Glycerophospholipid metabolism	13/549	128/13443	0.00220117	0.0261695
	12	map00945	Stilbenoid, diarylheptanoid and gingerol biosynthesis	12/549	63/13443	7.57909e-06	0.000405481
	12	map00270	Cysteine and methionine metabolism	12/549	154/13443	0.0239898	0.122234
	11	map00561	Glycerolipid metabolism	11/549	117/13443	0.00831197	0.0635272
	11	map04141	Protein processing in endoplasmic reticulum	11/549	294/13443	0.660189	0.872101
	10	map04144	Endocytosis	10/549	206/13443	0.33348	0.615212
	9	map00330	Arginine and proline metabolism	9/549	79/13443	0.00478638	0.0465584
	9	map04712	Circadian rhythm - plant	9/549	96/13443	0.0164525	0.103554
	9	map00480	Glutathione metabolism	9/549	171/13443	0.265057	0.578797
	8	map00900	Terpenoid backbone biosynthesis	8/549	76/13443	0.0121189	0.0864478
	T3 vs S3
	43	map04626	Plant-pathogen interaction	43/754	433/13443	0.000189625	0.00739536
	36	map04075	Plant hormone signal transduction	36/754	333/13443	0.000119545	0.00699341
	29	map04016	MAPK signaling pathway - plant	29/754	202/13443	2.85348e-06	0.000333858
	22	map00520	Amino sugar and nucleotide sugar metabolism	22/754	200/13443	0.00192382	0.0375145
	20	map00940	Phenylpropanoid biosynthesis	20/754	259/13443	0.0917142	0.370019
	18	map00270	Cysteine and methionine metabolism	18/754	154/13443	0.00247618	0.0413876
	18	map04144	Endocytosis	18/754	206/13443	0.0413356	0.21983
	16	map00010	Glycolysis / Gluconeogenesis	16/754	174/13443	0.0353678	0.206902
	14	map00902	Monoterpenoid biosynthesis	14/754	110/13443	0.00332607	0.0486437
	13	map00620	Pyruvate metabolism	13/754	135/13443	0.0397576	0.221507
	12	map00330	Arginine and proline metabolism	12/754	79/13443	0.0014208	0.0332467
	12	map00561	Glycerolipid metabolism	12/754	117/13443	0.0310554	0.20186
	12	map00564	Glycerophospholipid metabolism	12/754	128/13443	0.0555425	0.282542
	12	map00480	Glutathione metabolism	12/754	171/13443	0.25228	0.776756
	12	map04141	Protein processing in endoplasmic reticulum	12/754	294/13443	0.904605	1
	11	map00230	Purine metabolism	11/754	124/13443	0.0882549	0.36878
	11	map00500	Starch and sucrose metabolism	11/754	230/13443	0.749221	1
	10	map00071	Fatty acid degradation	10/754	67/13443	0.00394492	0.0512839
	10	map00592	alpha-Linolenic acid metabolism	10/754	84/13443	0.0187982	0.169184
	10	map00380	Tryptophan metabolism	10/754	89/13443	0.0270283	0.197644
	T4 vs S4
	52	map04626	Plant-pathogen interaction	52/786	433/13443	5.63332e-07	2.028e-05
	31	map04075	Plant hormone signal transduction	31/786	333/13443	0.00703641	0.0759932
	27	map00940	Phenylpropanoid biosynthesis	27/786	259/13443	0.0025441	0.0392519
	26	map00520	Amino sugar and nucleotide sugar metabolism	26/786	200/13443	0.000106148	0.00229279
	25	map00941	Flavonoid biosynthesis	25/786	138/13443	3.70573e-07	2.00109e-05
	22	map04712	Circadian rhythm - plant	22/786	96/13443	2.40552e-08	2.59796e-06
	21	map04016	MAPK signaling pathway - plant	21/786	202/13443	0.00747303	0.0733716
	20	map00500	Starch and sucrose metabolism	20/786	230/13443	0.0491863	0.295118
	17	map00564	Glycerophospholipid metabolism	17/786	128/13443	0.00125172	0.022531
	15	map00592	alpha-Linolenic acid metabolism	15/786	84/13443	9.38321e-05	0.00253347
	15	map00480	Glutathione metabolism	15/786	171/13443	0.075811	0.389885
	15	map04144	Endocytosis	15/786	206/13443	0.225124	0.736768
	13	map00620	Pyruvate metabolism	13/786	135/13443	0.0523205	0.2974
	13	map00270	Cysteine and methionine metabolism	13/786	154/13443	0.116653	0.524938
	12	map00360	Phenylalanine metabolism	12/786	84/13443	0.00341253	0.0460691
	12	map00902	Monoterpenoid biosynthesis	12/786	110/13443	0.0269324	0.193913
	12	map00010	Glycolysis / Gluconeogenesis	12/786	174/13443	0.31949	0.802439
	11	map00561	Glycerolipid metabolism	11/786	117/13443	0.0804202	0.39479
	9	map00945	Stilbenoid, diarylheptanoid and gingerol biosynthesis	9/786	63/13443	0.0105622	0.0950598
	9	map00710	Carbon fixation in photosynthetic organisms	9/786	91/13443	0.0840438	0.39464
down-regulated	T1 vs S1
	24	map04075	Plant hormone signal transduction	24/303	333/13443	5.38643e-07	1.3107e-05
	15	map00941	Flavonoid biosynthesis	15/303	138/13443	5.01064e-07	1.82888e-05
	12	map00940	Phenylpropanoid biosynthesis	12/303	259/13443	0.0146205	0.0889416
	11	map04626	Plant-pathogen interaction	11/303	433/13443	0.386012	0.88059
	10	map00040	Pentose and glucuronate interconversions	10/303	144/13443	0.00156731	0.0143017
	9	map00196	Photosynthesis - antenna proteins	9/303	19/13443	1.01116e-10	7.38149e-09
	9	map00945	Stilbenoid, diarylheptanoid and gingerol biosynthesis	9/303	63/13443	1.08409e-05	0.000197847
	9	map00909	Sesquiterpenoid and triterpenoid biosynthesis	9/303	132/13443	0.003007	0.0243901
	7	map04141	Protein processing in endoplasmic reticulum	7/303	294/13443	0.495482	0.977572
	6	map00260	Glycine, serine and threonine metabolism	6/303	96/13443	0.0213312	0.119783
	6	map04016	MAPK signaling pathway - plant	6/303	202/13443	0.304639	0.889545
	5	map00905	Brassinosteroid biosynthesis	5/303	20/13443	6.6069e-05	0.000964607
	5	map00944	Flavone and flavonol biosynthesis	5/303	24/13443	0.000168208	0.00204653
	5	map00904	Diterpenoid biosynthesis	5/303	29/13443	0.000428539	0.00446905
	5	map04145	Phagosome	5/303	153/13443	0.263061	0.914452
	4	map00908	Zeatin biosynthesis	4/303	32/13443	0.00553251	0.0367157
	4	map00270	Cysteine and methionine metabolism	4/303	154/13443	0.458846	0.930438
	4	map00520	Amino sugar and nucleotide sugar metabolism	4/303	200/13443	0.663824	1
	4	map04144	Endocytosis	4/303	206/13443	0.686316	1
	3	map00942	Anthocyanin biosynthesis	3/303	16/13443	0.00510652	0.0372776
	T2 vs S2
	25	map04626	Plant-pathogen interaction	25/435	433/13443	0.00378557	0.153316
	18	map04075	Plant hormone signal transduction	18/435	333/13443	0.023547	0.381462
	13	map00500	Starch and sucrose metabolism	13/435	230/13443	0.0366485	0.296853
	11	map00940	Phenylpropanoid biosynthesis	11/435	259/13443	0.218973	0.933518
	9	map00941	Flavonoid biosynthesis	9/435	138/13443	0.0352955	0.357367
	8	map00196	Photosynthesis - antenna proteins	8/435	19/13443	6.22952e-08	5.04591e-06
	8	map04016	MAPK signaling pathway - plant	8/435	202/13443	0.330881	0.95719
	7	map04712	Circadian rhythm - plant	7/435	96/13443	0.0359674	0.323707
	6	map00270	Cysteine and methionine metabolism	6/435	154/13443	0.380985	0.96437
	5	map00350	Tyrosine metabolism	5/435	89/13443	0.161362	0.871355
	5	map00380	Tryptophan metabolism	5/435	89/13443	0.161362	0.871355
	5	map00195	Photosynthesis	5/435	87/13443	0.15099	0.873586
	5	map00460	Cyanoamino acid metabolism	5/435	103/13443	0.240888	0.886907
	5	map00040	Pentose and glucuronate interconversions	5/435	144/13443	0.500569	1
	4	map00906	Carotenoid biosynthesis	4/435	37/13443	0.0307724	0.35608
	4	map00904	Diterpenoid biosynthesis	4/435	29/13443	0.0135322	0.365369
	4	map00950	Isoquinoline alkaloid biosynthesis	4/435	57/13443	0.112361	0.700096
	4	map00052	Galactose metabolism	4/435	76/13443	0.231482	0.89286
	4	map00051	Fructose and mannose metabolism	4/435	75/13443	0.224538	0.909379
	4	map00592	alpha-Linolenic acid metabolism	4/435	84/13443	0.288635	0.935179
	T3 vs S3
	37	map04626	Plant-pathogen interaction	37/753	433/13443	0.00688507	0.13357
	36	map04141	Protein processing in endoplasmic reticulum	36/753	294/13443	8.07602e-06	0.000391687
	26	map04075	Plant hormone signal transduction	26/753	333/13443	0.0543851	0.479577
	25	map00940	Phenylpropanoid biosynthesis	25/753	259/13443	0.00562734	0.136463
	18	map04016	MAPK signaling pathway - plant	18/753	202/13443	0.0347173	0.336758
	18	map00500	Starch and sucrose metabolism	18/753	230/13443	0.0950796	0.658766
	14	map00941	Flavonoid biosynthesis	14/753	138/13443	0.0225746	0.312819
	12	map00196	Photosynthesis - antenna proteins	12/753	19/13443	3.06907e-11	2.97699e-09
	12	map00040	Pentose and glucuronate interconversions	12/753	144/13443	0.109291	0.706747
	11	map04712	Circadian rhythm - plant	11/753	96/13443	0.018237	0.294831
	10	map00195	Photosynthesis	10/753	87/13443	0.0232864	0.282347
	10	map00270	Cysteine and methionine metabolism	10/753	154/13443	0.36167	1
	10	map04144	Endocytosis	10/753	206/13443	0.724059	1
	9	map00906	Carotenoid biosynthesis	9/753	37/13443	0.00015575	0.0050359
	9	map00902	Monoterpenoid biosynthesis	9/753	110/13443	0.163195	0.791496
	9	map00480	Glutathione metabolism	9/753	171/13443	0.624554	1
	9	map00520	Amino sugar and nucleotide sugar metabolism	9/753	200/13443	0.795254	1
	8	map00052	Galactose metabolism	8/753	76/13443	0.06178	0.499388
	8	map04070	Phosphatidylinositol signaling system	8/753	88/13443	0.119269	0.723068
	8	map00260	Glycine, serine and threonine metabolism	8/753	96/13443	0.169248	0.746231
	T4 vs S4
	27	map04141	Protein processing in endoplasmic reticulum	27/251	294/13443	7.62726e-12	5.11027e-10
	9	map03010	Ribosome	9/251	388/13443	0.300778	1
	8	map04075	Plant hormone signal transduction	8/251	333/13443	0.283968	1
	8	map04626	Plant-pathogen interaction	8/251	433/13443	0.562653	1
	7	map04712	Circadian rhythm - plant	7/251	96/13443	0.00211492	0.0472332
	6	map00941	Flavonoid biosynthesis	6/251	138/13443	0.0448131	0.333609
	6	map00270	Cysteine and methionine metabolism	6/251	154/13443	0.068903	0.46165
	5	map00730	Thiamine metabolism	5/251	30/13443	0.000212089	0.00710497
	5	map00520	Amino sugar and nucleotide sugar metabolism	5/251	200/13443	0.318494	0.96996
	4	map00860	Porphyrin and chlorophyll metabolism	4/251	57/13443	0.0216505	0.241764
	4	map00053	Ascorbate and aldarate metabolism	4/251	66/13443	0.0347377	0.290928
	4	map03040	Spliceosome	4/251	222/13443	0.598155	1
	3	map00196	Photosynthesis - antenna proteins	3/251	19/13443	0.00499528	0.083671
	3	map00944	Flavone and flavonol biosynthesis	3/251	24/13443	0.00974273	0.130553
	3	map00250	Alanine, aspartate and glutamate metabolism	3/251	60/13443	0.10158	0.618715
	3	map00051	Fructose and mannose metabolism	3/251	75/13443	0.164786	0.788619
	3	map00040	Pentose and glucuronate interconversions	3/251	144/13443	0.50609	0.997295
	3	map00350	Tyrosine metabolism	3/251	89/13443	0.231554	1
	3	map00260	Glycine, serine and threonine metabolism	3/251	96/13443	0.266605	1
	3	map00230	Purine metabolism	3/251	124/13443	0.409153	1

## Sheet: Table S5
Table S5. Module Member Statistics
	module	number
1	blue	1380
2	brown	1359
3	turquoise	3488
4	greenyellow	354
5	grey60	127
6	purple	400
7	green	961
8	salmon	307
9	grey	303
10	yellow	1336
11	lightgreen	44
12	lightcyan	128
13	pink	531
14	black	735
15	cyan	241
16	magenta	502
17	midnightblue	193
18	tan	343
19	red	910

## Sheet: Table S6
Table S6. The list of top 50 genes coexpressed
Gene ID	Gene Description
VIT_11s0016g01930	O-acyltransferase
VIT_01s0011g00050
VIT_13s0067g00920
VIT_10s0003g00150	NSL1
VIT_16s0050g00480
VIT_11s0065g00470
VIT_09s0070g00490
VIT_05s0020g03160
VIT_10s0116g00700
VIT_10s0003g02060
VIT_18s0001g13060
VIT_04s0023g02940
VIT_00s0264g00040
VIT_00s0179g00260	Calcium-transporting ATPase
VIT_18s0001g12220
VIT_06s0004g06660	Phosphoinositide phospholipase C
VIT_04s0008g06920
VIT_17s0000g00210
VIT_02s0025g04350
VIT_11s0206g00080
VIT_11s0016g02640
VIT_18s0001g11820
VIT_18s0001g06160
VIT_05s0077g00730
VIT_02s0012g01630
VIT_18s0001g10260
VIT_18s0072g00470
VIT_18s0001g12980	Cyclin-T1-3
VIT_18s0001g06060
VIT_19s0014g02850	Dynein light chain
VIT_07s0141g00250
VIT_14s0081g00070
VIT_19s0014g01710
VIT_18s0001g12900
VIT_10s0003g01990
VIT_14s0171g00150
VIT_08s0007g08410
VIT_07s0031g01980
VIT_15s0021g01510
VIT_15s0046g00470
VIT_00s0370g00010
VIT_01s0011g06210	Protein OBERON 3
VIT_01s0137g00770
VIT_00s0927g00010	Uncharacterized protein (Fragment)
VIT_18s0072g00260
VIT_10s0003g02610
VIT_01s0010g01430
VIT_18s0001g06270
VIT_18s0001g06090
VIT_00s0824g00020	Uncharacterized protein (Fragment)

## Sheet: Table S7
Table S7. The list of genes associated with GBF4
Gene ID	Gene Description
VIT_01s0011g00050	-
VIT_17s0000g06940	-
VIT_18s0001g01180	-
VIT_10s0003g00150	NSL1
VIT_16s0050g00480	-
VIT_09s0070g00490	-
VIT_11s0052g00700	-
VIT_10s0116g00700	-
VIT_18s0001g01960	-
VIT_18s0001g13060	-
VIT_00s0179g00260	Calcium-transporting ATPase
VIT_04s0008g06920	-
VIT_12s0055g01150	-
VIT_02s0025g04350	-
VIT_11s0206g00080	-
VIT_18s0001g11820	-
VIT_18s0001g06160	-
VIT_05s0077g00730	WRKY transcription factor
VIT_02s0025g02850	-
VIT_19s0014g03790	Diacylglycerol kinase
VIT_18s0072g00470	-
VIT_12s0035g02270	-
VIT_13s0019g02440	-
VIT_00s0533g00010	-
VIT_18s0001g06060	-
VIT_07s0141g00250	-
VIT_12s0028g03310	-
VIT_06s0009g03470	-
VIT_07s0031g01980	-
VIT_15s0021g01510	-
VIT_15s0046g00470	-
VIT_00s0370g00010	-
VIT_01s0011g06210	Protein OBERON 3
VIT_01s0137g00770	-
VIT_18s0072g00260	-
VIT_08s0007g03900	-
VIT_14s0128g00390	-
VIT_01s0010g01430	-
VIT_18s0001g06090	-
VIT_16s0098g01140	-
VIT_18s0001g14700	-
